# Supplementary material for: Maternal Dietary Deficiencies in Folic Acid and Choline Result in Larger Damage Volume, Reduced Neuro-Degeneration and -Inflammation and Changes in Choline Metabolites after Ischemic Stroke in Middle-Aged Offspring
Source: Nutrients. 2023 Mar 23;15(7):1556. doi: 10.3390/nu15071556 (PMC10096593; doi:10.3390/nu15071556)
Supplement: Supplementary file 1 [file nutrients-15-01556-s001.zip]

Archive with 1 entries (1 files):
- nutrients-2252516-supplementary.xlsx
